# Supplementary material for: Stepwise Splitting of Ribosomal Proteins from Yeast Ribosomes by LiCl
Source: PLoS One. 2014 Jul 3;9(7):e101561. doi: 10.1371/journal.pone.0101561 (PMC4081664; doi:10.1371/journal.pone.0101561)
Supplement: Table S1 — The association of yeast r-proteins with rRNA at different LiCl concentrations as determined by quantitative mass spectrometry. The number of peptides identified for quantitation, average percentage values in core fraction with standard deviations for each r-protein are indicated. (XLSX) [file pone.0101561.s002.xlsx]

## Sheet: Table S1
Table S1. The association of yeast r-proteins with rRNA at different LiCl concentrations as determined by quantitative mass spectrometry.
The number of peptides identified for quantitation, average percentage values in core fraction with standard deviations for each r-protein are indicated.
Ribosomal protein	Proposed new nomenclature*	No. of peptides identified at 0 M LiCl (min-max)	In core (%) at 0 M LiCl	Standard deviation at 0 M LiCl	No. of peptides identified at 0.5 M LiCl (min-max)	In core (%) at 0.5 M LiCl	Standard deviation at 0.5 M LiCl	No. of peptides identified at 1 M LiCl (min-max)	In core (%) at 1 M LiCl	Standard deviation at 1 M LiCl	No. of peptides identified at 2 M LiCl (min-max)	In core (%) at 2 M LiCl	Standard deviation at 2 M LiCl
rpS0	uS2	4 - 18	91.1545	2.1101	16 - 16	8.70098	0.529783	4 - 18	7.66462	0.88764	13 - 18	6.97642	1.4757
rpS1	eS1	17 - 28	95.2564	0.406657	23 - 31	71.5522	10.1855	18 - 30	46.2385	9.9504	24 - 30	45.4754	2.06205
rpS2	uS5	16 - 25	92.3568	3.41719	24 - 27	65.1338	2.48046	15 - 26	22.1746	6.17619	23 - 26	5.55312	1.06639
rpS3	uS3	11 - 27	92.3981	2.72729	25 - 27	28.6733	0.801122	11 - 28	7.46238	3.778	24 - 26	6.76762	1.47949
rpS4	eS4	15 - 41	92.6003	3.06603	38 - 39	41.8862	0.484747	15 - 37	6.07771	1.51339	34 - 39	4.23884	0.338628
rpS5	uS7	9 - 24	91.0876	4.29812	22 - 23	27.9791	1.4269	7 - 24	1.77696	0.386578	18 - 23	1.52136	0.440064
rpS6	eS6	14 - 22	94.8121	2.44142	21 - 29	14.4101	0.686473	9 - 29	3.20706	1.30463	17 - 26	3.84361	0.193994
rpS7	eS7	15 - 22	95.8471	2.0007	19 - 23	4.98951	1.93521	14 - 22	3.44846	1.56382	19 - 22	2.77684	0.282007
rpS8	eS8	12 - 29	94.2922	2.63566	24 - 30	66.1866	0.96392	9 - 30	3.43398	1.13319	22 - 29	2.08441	0.602454
rpS9	uS4	13 - 30	92.4283	3.27119	27 - 33	34.4326	9.62654	12 - 33	2.91078	1.02167	25 - 33	2.23359	0.47338
rpS10	eS10	4 - 7	90.7383	4.10317	7 - 10	28.3498	1.21132	4 - 10	4.44643	2.66128	7 - 11	1.90724	0.482465
rpS11	uS17	10 - 18	93.9524	2.55811	17 - 18	93.8207	2.8082	10 - 18	14.737	2.45368	17 - 18	17.6374	1.70954
rpS12	eS12	9 - 12	90.8981	3.76242	12 - 13	35.2174	1.67926	9 - 13	3.01465	0.307679	10 - 13	1.3794	0.368475
rpS13	uS15	7 - 16	94.8057	2.78214	15 - 16	89.1962	0.600714	7 - 16	7.45394	2.29911	12 - 16	5.71569	0.180347
rpS14	uS11	6 - 14	97.4723	0.34156	15 - 16	67.8036	0.511005	6 - 14	52.2781	11.8162	12 - 17	56.0297	0.414864
rpS15	uS19	6 - 15	92.5959	2.14928	10 - 12	33.6783	2.9961	6 - 12	3.04375	0.0342886	9 - 12	2.38068	0.334761
rpS16	uS9	11 - 20	91.3406	3.28708	16 - 20	31.6034	1.37547	8 - 20	2.10816	0.359636	13 - 20	1.42475	0.352985
rpS17	eS17	7 - 16	92.6886	3.23634	13 - 14	14.6176	3.7015	7 - 14	3.86494	1.42145	12 - 15	4.85279	0.300113
rpS18	uS13	10 - 22	91.054	4.00853	22 - 23	68.704	6.81262	11 - 23	19.4685	5.57545	20 - 22	8.36143	1.35377
rpS19	eS19	10 - 18	91.1911	3.63755	15 - 18	26.1739	0.815722	8 - 19	1.71792	0.402965	14 - 17	1.41283	0.467192
rpS20	uS10	10 - 15	91.2959	3.67326	13 - 14	24.9504	0.21985	9 - 15	2.75728	0.51675	13 - 15	2.55395	0.303912
rpS21	eS21	5 - 13	92.7998	2.72502	9 - 14	7.13443	3.39792	5 - 14	3.84205	1.95806	9 - 14	3.42285	0.587943
rpS22	uS8	7 - 14	94.6559	3.22768	14 - 14	11.0609	0.160268	7 - 14	2.10598	0.560844	11 - 14	1.26199	0.182754
rpS23	uS12	11 - 19	94.8577	2.10714	17 - 18	48.8022	1.2756	8 - 19	3.26516	1.05605	16 - 21	1.99524	0.634122
rpS24	eS24	8 - 20	92.0609	3.58162	15 - 17	16.9565	0.833362	8 - 18	4.19927	1.64479	15 - 17	5.39863	0.265762
rpS25	eS25	7 - 11	91.1661	3.90659	10 - 11	32.7977	1.03798	7 - 11	2.46261	0.837502	10 - 11	1.85007	0.391089
rpS26	eS26	3 - 10	94.0762	2.16381	11 - 12	20.0897	2.30612	4 - 14	1.80074	0.637252	6 - 13	1.32784	0.271335
rpS27	eS27	4 - 9	95.6828	2.54925	8 - 9	5.44885	0.264698	4 - 9	3.63518	0.532722	9 - 9	6.97466	1.48522
rpS28	eS28	2 - 10	91.6806	3.6064	9 - 11	7.65683	0.0554635	1 - 10	1.16966	0.124687	7 - 11	1.49201	0.694874
rpS29	uS14	4 - 9	92.5627	2.88501	8 - 9	34.8691	1.96889	3 - 9	2.03262	0.279103	8 - 9	1.60351	0.560361
rpS30	eS30	3 - 9	94.6526	2.44502	7 - 8	7.75463	0.183255	3 - 9	1.77696	0.589838	6 - 9	1.80111	0.418155
rpS31	eS31	4 - 13	90.729	3.26776	11 - 12	62.626	12.074	6 - 11	3.88191	0.123348	9 - 10	1.35037	0.349935
rpL1	uL1	15 - 22	91.8889	3.5314	21 - 22	95.2499	13.5985	15 - 20	91.342	3.58211	20 - 21	19.3101	9.68578
rpL2	uL2	19 - 44	94.3535	1.84268	40 - 44	29.7708	2.96937	18 - 43	6.77112	2.61766	39 - 43	8.74085	0.23017
rpL3	uL3	28 - 55	92.9204	2.44019	51 - 52	96.8626	11.2291	29 - 52	30.5466	7.35269	48 - 54	22.7938	1.43055
rpL4	uL4	11 - 32	94.773	2.55384	24 - 27	34.8099	0.753124	13 - 28	3.74771	0.579654	23 - 30	3.03233	1.0555
rpL5	uL18	11 - 27	92.5585	1.00142	23 - 24	50.889	2.21259	12 - 26	12.5276	3.01203	22 - 26	3.89144	0.885594
rpL6	eL6	12 - 17	93.8782	2.6682	17 - 19	41.6739	1.44296	12 - 19	1.6239	0.255081	15 - 19	1.42556	0.481716
rpL7	uL30	16 - 26	94.0931	2.95784	24 - 28	16.3224	3.23814	15 - 28	1.99585	0.363104	23 - 27	1.39766	0.460561
rpL8	eL8	27 - 32	94.3864	2.62065	31 - 34	88.7429	4.08694	25 - 37	5.31223	1.42418	29 - 35	1.7501	0.581266
rpL9	uL6	14 - 18	96.5697	1.63724	17 - 18	12.1313	0.485466	13 - 17	3.19657	1.10892	16 - 17	3.28019	0.215407
rpL10	uL16	15 - 33	96.4062	1.67639	31 - 34	77.2053	4.86119	15 - 36	8.64315	0.841065	29 - 37	5.7288	2.24379
rpL11	uL5	10 - 19	95.6448	1.95375	17 - 22	17.5121	1.51113	8 - 25	3.51142	0.363856	13 - 22	1.98045	0.88873
rpL12	uL11	11 - 16	89.0273	0.339036	16 - 17	59.0616	2.2662	11 - 18	6.74048	2.8715	15 - 17	6.01538	1.58301
rpL13	eL13	8 - 20	94.6287	2.57427	18 - 21	88.8774	2.28216	7 - 22	3.57394	1.07891	16 - 21	1.5546	0.427045
rpL14	eL14	11 - 20	94.3195	2.02677	16 - 17	34.1135	1.79982	9 - 22	1.68961	0.401467	13 - 21	1.53387	0.535823
rpL15	eL15	11 - 23	94.7744	2.04092	14 - 20	99.5953	0.653739	12 - 20	67.2042	8.0431	18 - 22	37.909	10.3552
rpL16	uL13	16 - 23	94.2465	2.34809	21 - 24	53.2258	6.88586	15 - 27	2.83327	0.900871	18 - 27	2.67362	0.431047
rpL17	uL22	8 - 17	95.8064	1.85102	13 - 16	29.7391	0.662807	6 - 16	3.01762	1.04025	13 - 17	2.03737	0.484281
rpL18	eL18	7 - 21	94.3417	2.44182	18 - 21	93.0951	1.72059	8 - 24	4.0778	1.26512	17 - 19	3.91483	0.582353
rpL19	eL19	12 - 20	93.8236	2.63988	19 - 19	95.7549	1.23327	8 - 23	3.16045	0.977909	16 - 22	2.55512	0.58779
rpL20	eL20	7 - 22	94.4667	2.22707	16 - 18	28.2653	0.476775	7 - 19	4.37648	2.73255	14 - 19	2.97951	0.579667
rpL21	eL21	9 - 14	95.429	2.01167	13 - 14	62.4667	0.815707	10 - 14	7.54639	1.15351	13 - 14	7.5042	1.47626
rpL22	eL22	5 - 9	80.8122	2.91871	6 - 8	29.7507	1.51391	5 - 8	2.70023	0.76893	6 - 8	2.02711	0.433948
rpL23	uL14	7 - 14	95.7583	2.23191	13 - 18	28.9424	2.49967	6 - 17	26.4913	11.1256	13 - 17	36.2296	1.86655
rpL24	eL24	11 - 19	93.7904	2.496	19 - 19	39.9823	0.744818	9 - 19	4.3395	1.44376	17 - 19	5.84801	0.916155
rpL25	uL23	10 - 16	90.931	4.34501	13 - 15	95.375	1.29597	10 - 19	77.9323	6.92782	14 - 19	20.6519	9.51856
rpL26	uL24	8 - 17	95.9658	1.93684	15 - 16	4.47065	0.53859	7 - 17	1.0251	0.279099	14 - 18	1.07834	0.39344
rpL27	eL27	10 - 14	92.1984	1.93171	12 - 13	63.9254	2.10274	9 - 13	5.24021	2.17911	13 - 14	4.52228	0.57239
rpL28	uL15	12 - 16	95.8449	2.14453	16 - 17	78.1444	0.232196	12 - 17	7.3866	1.89769	15- 16	9.90769	1.84091
rpL29	eL29	4 - 6	96.2252	1.61259	5 - 6	18.3288	1.07507	3 - 6	1.18359	0.093272	4 - 5	0.841379	0.382306
rpL30	eL30	5 - 9	90.5942	2.34058	8 - 9	68.0095	1.91212	5 - 9	3.03463	0.929215	7 - 9	1.62565	0.516532
rpL31	eL31	6 - 12	91.6989	2.56071	9 - 12	11.6254	0.182213	7 - 11	5.0705	1.78503	8 - 11	5.37096	1.41751
rpL32	eL32	8 - 16	96.2883	1.57015	16 - 18	34.1237	2.55399	8 - 17	1.84873	0.582364	13 - 16	1.25297	0.306322
rpL33	eL33	8 - 14	94.1313	2.30781	14 - 14	61.7835	0.896173	8 - 14	4.11855	1.11574	12 - 13	2.85239	0.456368
rpL34	eL34	5 - 12	92.8136	2.33855	12 - 12	59.0416	0.273354	5 - 12	1.9161	0.592811	9 - 12	1.11468	0.276247
rpL35	uL29	6 - 10	95.9308	2.07418	9 - 10	15.2057	2.43883	7 - 12	1.29903	0.361847	10 - 11	1.08213	0.295078
rpL36	eL36	7 - 15	94.5112	1.86129	13 - 14	80.8414	2.56054	7 - 16	4.2148	1.53631	12 - 16	1.52526	0.862617
rpL37	eL37	4 - 9	95.7887	2.15003	7 - 12	79.6058	0.105961	4 - 11	2.40798	0.663469	5 - 10	1.12891	0.389334
rpL38	eL38	3 - 6	95.0504	1.0138	6 - 8	7.96023	1.70683	5 - 8	4.4455	1.91579	6 - 7	4.77369	0.539757
rpL42	eL42	6 - 7	95.6132	1.97071	6 - 8	21.7328	1.16231	5 - 7	1.60536	0.36899	6 - 6	1.18106	0.398508
rpL43	eL43	7 - 14	92.6857	0.914991	11 -14	19.5481	4.16622	3 - 14	4.22059	3.10862	8 - 15	4.53234	2.06567
rpP0	uL10	10 - 22	92.6471	2.18977	16 - 18	72.184	4.25665	12 - 19	9.76792	2.02526	18 - 19	6.86025	1.21845
rpP1	P1	4 - 4	92.1189	3.97606	4 - 4	89.5108	3.54851	4 - 5	14.237	4.72824	4 - 4	9.94835	3.05159
rpP2	P2	10 - 12	90.7455	4.32612	11 - 13	85.6472	0.265219	9 - 12	12.5075	4.20644	11 - 12	10.128	5.56953
* New nomenclature as poposed by [14]
[14] Ban N, Beckmann R, Cate JH, Dinman JD, Dragon F et al. (2014) A new system for naming ribosomal proteins. Curr Opin Struct Biol 24: 165-169.
doi: 10.1016/j.sbi.2014.01.002.
